# Supplementary material for: Do Women Have a Higher Mortality Risk Than Men following ICU Admission after Out-of-Hospital Cardiac Arrest? A Retrospective Cohort Analysis
Source: J Clin Med. 2021 Sep 21;10(18):4286. doi: 10.3390/jcm10184286 (PMC8470772; doi:10.3390/jcm10184286)
Supplement: Supplementary file 1 [file jcm-10-04286-s001.zip]

Archive with 1 entries (1 files):
- jcm-1336115-supplementary.pdf
